# Supplementary material for: Distribution, Transfer, and Health Risk of Organochlorine Pesticides in Soil and Water of the Huangshui River Basin
Source: Toxics. 2023 Dec 15;11(12):1024. doi: 10.3390/toxics11121024 (PMC10747045; doi:10.3390/toxics11121024)
Supplement: Supplementary file 1 [file toxics-11-01024-s001.zip]

Archive with 1 entries (1 files):
- toxics-2728620-supplementary.pdf
